# Supplementary material for: Prevalence of Class 1 Integron and In Vitro Effect of Antibiotic Combinations of Multidrug-Resistant Enterococcus Species Recovered from the Aquatic Environment in the Eastern Cape Province, South Africa
Source: Int J Mol Sci. 2023 Feb 3;24(3):2993. doi: 10.3390/ijms24032993 (PMC9917988; doi:10.3390/ijms24032993)
Supplement: Supplementary file 1 [file ijms-24-02993-s001.zip]

Archive with 1 entries (1 files):
- ijms-2187637-supplementary.pdf
